# Supplementary material for: A study on the apterous genus Clytomelegena Pic, 1928 (Coleoptera, Disteniidae)
Source: Zookeys. 2012 Aug 21;(216):13–21. doi: 10.3897/zookeys.216.3769 (PMC3426892; doi:10.3897/zookeys.216.3769)
Supplement: XML Treatment for Clytomelegena [file zookeys.216.3769-treatment1.xml]

<!DOCTYPE tp:taxon-treatment
  PUBLIC "-//TaxonX//DTD Taxonomic Treatment Publishing DTD v0 20100105//EN" "tax-treatment-NSO.dtd">
<tp:taxon-treatment xmlns:tp="http://www.plazi.org/taxpub"><tp:treatment-meta><mixed-citation publication-type="journal"><person-group><name><surname>Lin</surname><given-names>Meiying</given-names></name><name><surname>Murzin</surname><given-names>Sergey V.</given-names></name></person-group><article-title>A study on the apterous genus 
                    <italic>Clytomelegena</italic> Pic, 1928 (Coleoptera, Disteniidae)
                </article-title><source>Zookeys</source><day>21</day><month>8</month><year>2012</year><volume>2012</volume><issue>216</issue><fpage>13</fpage><lpage>21</lpage><pub-id pub-id-type="doi">10.3897/zookeys.216.3769</pub-id></mixed-citation></tp:treatment-meta><tp:nomenclature><label>Genus</label><tp:taxon-name>
                        <tp:taxon-name-part taxon-name-part-type="genus">Clytomelegena</tp:taxon-name-part>
                    <object-id xmlns:xlink="http://www.w3.org/1999/xlink" xlink:type="simple">http://species-id.net/wiki/Clytomelegena</object-id>
								</tp:taxon-name><tp:taxon-authority>Pic, 1928</tp:taxon-authority><tp:nomenclature-citation-list><tp:nomenclature-citation><tp:taxon-name>Clytomelegena</tp:taxon-name><comment> Pic, 1928: 11. Type-species: <italic><tp:taxon-name>Clytomelegena postaurata</tp:taxon-name></italic> Pic, 1928. Monotypy. —<xref ref-type="bibr" rid="B8">Villiers 1958</xref>: 267.</comment></tp:nomenclature-citation><tp:nomenclature-citation><tp:taxon-name>Noeconia</tp:taxon-name><comment> Murzin, 1988: 161. syn. n. Type-species: <italic><tp:taxon-name>Noeconia kabakovi</tp:taxon-name></italic> Murzin, 1988. Original designation and monotypy.</comment></tp:nomenclature-citation></tp:nomenclature-citation-list></tp:nomenclature><tp:treatment-sec sec-type="Redescription"><title>Redescription.</title><p>Body small, slender; elytra not wider than prothorax at humeri and widened behind middle. Eyes finely faceted, oval; with very small emargination. Prothorax subequal to or more than 1.5 times as long as basal width, with round lateral<!--PageBreak--> tubercles behind middle; with a slight apical constriction, apical part subequal to or a little narrower than base. Scutellum pentagonal. Elytra depressed behind scutellum, swollen behind middle, evenly rounded apically. Hind wings reduced (<xref ref-type="fig" rid="F2">Fig. 11</xref>; not mentioned in either of the original descriptions). Antennae thin, about 1.5 to 1.8 times as long as body, 3<sup>rd</sup> to 10<sup>th</sup> antennal joints internally with recumbent undulating long hairs, reaching the apex of corresponding joint. Procoxal cavity open behind (<xref ref-type="fig" rid="F2">Fig. 14</xref>). Femora spindle-shaped, petiolate (<xref ref-type="fig" rid="F2">Fig. 7</xref>); male hind femora reach elytral apex. Middle tibiae with an oblique groove bearing a brush of hairs. 1<sup>st</sup> joint of posterior tarsi shorter than or subequal to following two joints together.</p></tp:treatment-sec><tp:treatment-sec sec-type="Remarks"><title>Remarks.</title><p>The genus belongs to the tribe <tp:taxon-name>Disteniini</tp:taxon-name>, close to <italic><tp:taxon-name>Nericonia</tp:taxon-name></italic> Pascoe and <italic><tp:taxon-name>Noemia</tp:taxon-name></italic> Pascoe, but differs by having the elytra swollen (<xref ref-type="bibr" rid="B5">Murzin 1988</xref>) and hind wings lacking. Our study of <italic><tp:taxon-name>Noeconia kabakovi</tp:taxon-name></italic> Murzin, 1988 revealed no huge high-level differences from <italic><tp:taxon-name>Clytomelegena postaurata</tp:taxon-name></italic> Pic, 1928, and therefore <italic><tp:taxon-name>Noeconia</tp:taxon-name></italic> Murzin, 1988 is herein synonymized with <italic><tp:taxon-name>Clytomelegena</tp:taxon-name></italic> Pic, 1928. It hosts two species up to now: <italic><tp:taxon-name>Clytomelegena postaurata</tp:taxon-name></italic> Pic, 1928 and <italic><tp:taxon-name>Clytomelegena kabakovi</tp:taxon-name></italic> (Murzin, 1988), comb. n.</p><p>Two flightless Oriental genera are known up to now: <italic><tp:taxon-name>Clytomelegena</tp:taxon-name></italic> Pic, 1928 and <italic><tp:taxon-name>Olemehlia</tp:taxon-name></italic> Holzschuh, 2011.</p></tp:treatment-sec><tp:treatment-sec sec-type="Distribution"><title>Distribution:</title><p>China (new country record): Guangxi Prov.; Laos (new country record): Attapeu Prov.; Vietnam: Vinh Phuc Prov., Batkhay Prov., Ninh Binh Prov. (Cuc Phuong National Park, new province record), Cao Bang Prov. (new province record), Lamdong Prov.</p></tp:treatment-sec><tp:treatment-sec><!--Section generated to contain objects referenced in tp:taxon-treatment.--><fig id="F2" position="float" orientation="portrait"><label>Figures 4–14.</label><caption><p><italic><tp:taxon-name>Clytomelegena kabakovi</tp:taxon-name></italic> (Murzin, 1988). <bold>4–7</bold> Habitus. <bold>4</bold> female, from Tonkin of Vietnam <bold>5</bold> male, from Guangxi of China <bold>6</bold> female in dorsal view, from Guangxi of China <bold>7</bold> female in ventral view, from Guangxi of China. <bold>8–9</bold> showing last segment of maxillary palp. <bold>8</bold> male <bold>9</bold> female. <bold>10</bold> showing the fringed long hairs of antennomeres <bold>11</bold> showing mesonotum with a median groove and hind wings reduced (right elytron removed) <bold>12</bold> lateral view of male abdomen, showing membranous tergites (except tergite VII) <bold>13</bold> mesosernum in lateral view, showing median basal part protruding <bold>14</bold> procoxal cavity, open posteriorly. <bold>4–7</bold> Scale 2 mm. <bold>8–14</bold> not to scale.</p></caption><graphic xmlns:xlink="http://www.w3.org/1999/xlink" xlink:href="ZooKeys-216-013-g002.jpg" position="float" orientation="portrait" xlink:type="simple"/></fig></tp:treatment-sec><ref-list><ref id="B8"><mixed-citation xmlns:xlink="http://www.w3.org/1999/xlink" xlink:type="simple"><person-group><name name-style="western"><surname>Villiers</surname><given-names>A</given-names></name></person-group> (<year>1958</year>)<source> Notes sur les Disteniinae de la région indo-pacifique (Col. Cerambycidae). Bulletin du Muséum National d'Histoire Naturelle de Paris (2ème série) 30 (3): 262–270.</source></mixed-citation></ref><ref id="B5"><mixed-citation xmlns:xlink="http://www.w3.org/1999/xlink" xlink:type="simple"><person-group><name name-style="western"><surname>Murzin</surname><given-names>SV</given-names></name></person-group> (<year>1988</year>)<article-title> New species of Timber-Beetles (Coleoptera, Cerambycidae) from Viet-Nam.</article-title> In: <person-group><name name-style="western"><surname>Medvedev</surname><given-names>LN</given-names></name><name name-style="western"><surname>Striganova</surname><given-names>BR</given-names></name></person-group> (<role>Ed</role>). <issue-title>Fauna and Ecology of Insects of Viet-Nam.</issue-title><source>“Nauka”, Moscow</source>: <fpage>161</fpage>-<lpage>168</lpage>. [in Russian]</mixed-citation></ref></ref-list></tp:taxon-treatment>
