# Supplementary material for: A study on the apterous genus Clytomelegena Pic, 1928 (Coleoptera, Disteniidae)
Source: Zookeys. 2012 Aug 21;(216):13–21. doi: 10.3897/zookeys.216.3769 (PMC3426892; doi:10.3897/zookeys.216.3769)
Supplement: XML Treatment for Clytomelegena postaurata [file zookeys.216.3769-treatment2.xml]

<!DOCTYPE tp:taxon-treatment
  PUBLIC "-//TaxonX//DTD Taxonomic Treatment Publishing DTD v0 20100105//EN" "tax-treatment-NSO.dtd">
<tp:taxon-treatment xmlns:tp="http://www.plazi.org/taxpub"><tp:treatment-meta><mixed-citation publication-type="journal"><person-group><name><surname>Lin</surname><given-names>Meiying</given-names></name><name><surname>Murzin</surname><given-names>Sergey V.</given-names></name></person-group><article-title>A study on the apterous genus 
                    <italic>Clytomelegena</italic> Pic, 1928 (Coleoptera, Disteniidae)
                </article-title><source>Zookeys</source><day>21</day><month>8</month><year>2012</year><volume>2012</volume><issue>216</issue><fpage>13</fpage><lpage>21</lpage><pub-id pub-id-type="doi">10.3897/zookeys.216.3769</pub-id></mixed-citation></tp:treatment-meta><tp:nomenclature><tp:taxon-name>
                        <tp:taxon-name-part taxon-name-part-type="genus">Clytomelegena</tp:taxon-name-part>
                        <tp:taxon-name-part taxon-name-part-type="species">postaurata</tp:taxon-name-part>
                    <object-id xmlns:xlink="http://www.w3.org/1999/xlink" xlink:type="simple">http://species-id.net/wiki/Clytomelegena_postaurata</object-id>
								</tp:taxon-name><tp:taxon-authority>Pic</tp:taxon-authority><xref ref-type="fig" rid="F1">Figs 1–2</xref><tp:nomenclature-citation-list><tp:nomenclature-citation><tp:taxon-name>Clytomelegena postaurata</tp:taxon-name><comment> Pic, 1928: 11.</comment></tp:nomenclature-citation><tp:nomenclature-citation><tp:taxon-name>Clytomelegena postaurata</tp:taxon-name><comment>; <xref ref-type="bibr" rid="B8">Villiers 1958</xref>: 267; <xref ref-type="bibr" rid="B2">Jiang and Wu 1986</xref>: 5.</comment></tp:nomenclature-citation></tp:nomenclature-citation-list></tp:nomenclature><tp:treatment-sec sec-type="Remarks"><title>Remarks.</title><p>The unique type specimen deposited in MNHN is a newly emergent individual, which is difficult to compare with other specimens. The testaceous antennae and legs could be its color, or they would become as dark as the specimen from Laos or same to Murzin’s <italic>kabakovi</italic>. The elytra are not fully sclerotized, making specific character coding such as maculae unclear but revealing the absence of hind wings without opening the elytra. The last segment of maxillary palp (<xref ref-type="fig" rid="F1">Fig. 2</xref>) and the last visible sternite (<xref ref-type="fig" rid="F1">Fig. 1b</xref>) indicate that it is a female.</p><p>Measurement on the holotype: Elytra length: humeral width = ca. 3.5; pronotum length: pronotum maximum width = ca. 1.2; elytra length: prothorax length = ca. 2.7.</p><p>The relative length of antennal joints: 17:0.5:18:17:18:18:17:16:15:14:11.</p><fig id="F1" position="float" orientation="portrait"><label>Figures 1–3.</label><caption><p><italic><tp:taxon-name>Clytomelegena postaurata</tp:taxon-name></italic> Pic, 1928. <bold>1</bold> Holotype of <italic><tp:taxon-name>Clytomelegena postaurata</tp:taxon-name></italic> Pic, female, from Annam of Vietnam. <bold>a</bold> dorsal view <bold>b</bold> ventral view. L. labels <bold>2</bold> showing the shape of last segment of maxillary palp, in dorsal view <bold>3</bold> <italic><tp:taxon-name>Clytomelegena</tp:taxon-name></italic> sp., a female from Attapeu Prov. of Laos, similar to <italic><tp:taxon-name>Clytomelegena postaurata</tp:taxon-name></italic>. <bold>1a</bold> &amp; <bold>1b</bold> scale 2 mm, others not to scale.</p></caption><graphic xmlns:xlink="http://www.w3.org/1999/xlink" xlink:href="ZooKeys-216-013-g001.jpg" position="float" orientation="portrait" xlink:type="simple"/></fig></tp:treatment-sec><tp:treatment-sec sec-type="Specimens examined"><title>Specimens examined.</title><p>Holotype (<xref ref-type="fig" rid="F1">Fig. 1</xref>) of <italic><tp:taxon-name>Clytomelegena postaurata</tp:taxon-name></italic> Pic, female, Vietnam, Annam, Dalat (South Vietnam, LamDong Prov.) (MNHN, ex collection M. Pic).</p></tp:treatment-sec><tp:treatment-sec sec-type="Distribution"><title>Distribution:</title><p>Vietnam (LamDong Prov.).</p></tp:treatment-sec><ref-list><ref id="B8"><mixed-citation xmlns:xlink="http://www.w3.org/1999/xlink" xlink:type="simple"><person-group><name name-style="western"><surname>Villiers</surname><given-names>A</given-names></name></person-group> (<year>1958</year>)<source> Notes sur les Disteniinae de la région indo-pacifique (Col. Cerambycidae). Bulletin du Muséum National d'Histoire Naturelle de Paris (2ème série) 30 (3): 262–270.</source></mixed-citation></ref><ref id="B2"><mixed-citation xmlns:xlink="http://www.w3.org/1999/xlink" xlink:type="simple"><person-group><name name-style="western"><surname>Jiang</surname><given-names>SN</given-names></name><name name-style="western"><surname>Wu</surname><given-names>WW</given-names></name></person-group> (<year>1986</year>)<article-title> Notes on Disteniidae of China.</article-title><source>Journal of the Southwest Agricultural University </source><volume>8</volume>: <fpage>2</fpage>-<lpage>5</lpage>.</mixed-citation></ref></ref-list></tp:taxon-treatment>
