# Supplementary material for: A study on the apterous genus Clytomelegena Pic, 1928 (Coleoptera, Disteniidae)
Source: Zookeys. 2012 Aug 21;(216):13–21. doi: 10.3897/zookeys.216.3769 (PMC3426892; doi:10.3897/zookeys.216.3769)
Supplement: XML Treatment for Clytomelegena [file zookeys.216.3769-treatment3.xml]

<!DOCTYPE tp:taxon-treatment
  PUBLIC "-//TaxonX//DTD Taxonomic Treatment Publishing DTD v0 20100105//EN" "tax-treatment-NSO.dtd">
<tp:taxon-treatment xmlns:tp="http://www.plazi.org/taxpub"><tp:treatment-meta><mixed-citation publication-type="journal"><person-group><name><surname>Lin</surname><given-names>Meiying</given-names></name><name><surname>Murzin</surname><given-names>Sergey V.</given-names></name></person-group><article-title>A study on the apterous genus 
                    <italic>Clytomelegena</italic> Pic, 1928 (Coleoptera, Disteniidae)
                </article-title><source>Zookeys</source><day>21</day><month>8</month><year>2012</year><volume>2012</volume><issue>216</issue><fpage>13</fpage><lpage>21</lpage><pub-id pub-id-type="doi">10.3897/zookeys.216.3769</pub-id></mixed-citation></tp:treatment-meta><tp:nomenclature><tp:taxon-name>
                        <tp:taxon-name-part taxon-name-part-type="genus">Clytomelegena</tp:taxon-name-part>
                    </tp:taxon-name><tp:taxon-status xmlns:xlink="http://www.w3.org/1999/xlink" xlink:type="simple">sp.</tp:taxon-status><xref ref-type="fig" rid="F1">Fig. 3</xref></tp:nomenclature><tp:treatment-sec sec-type="Remarks"><title>Remarks.</title><p>The female from Laos is more similar to Pic’s <italic>postaurata</italic> than Murzin’s <italic>kabakovi</italic> based on the measurement and the shape of elytral apex.</p><p>Measurement of the <italic><tp:taxon-name>Clytomelegena</tp:taxon-name></italic> sp. from Laos: Elytra length: humeral width = ca. 4.0; pronotum length: pronotum maximum width = ca. 1.3; elytra length: prothorax length = ca. 2.6.</p></tp:treatment-sec><tp:treatment-sec sec-type="Specimens examined"><title>Specimens examined.</title><p>1 female, Laos, Attapeu Prov., Annam Highlands Mts., Dong Amphan NBCA, ca 1,160 m, Nong Fa (Crater Lake env.), <named-content xmlns:xlink="http://www.w3.org/1999/xlink" content-type="dwc:verbatimCoordinates" xlink:type="simple">15°05.9'N, 107°25.6'E</named-content>, 2010.IV.30–V.6, Jiři Hájek leg (NMPC).</p></tp:treatment-sec><tp:treatment-sec><!--Section generated to contain objects referenced in tp:taxon-treatment.--><fig id="F1" position="float" orientation="portrait"><label>Figures 1–3.</label><caption><p><italic><tp:taxon-name>Clytomelegena postaurata</tp:taxon-name></italic> Pic, 1928. <bold>1</bold> Holotype of <italic><tp:taxon-name>Clytomelegena postaurata</tp:taxon-name></italic> Pic, female, from Annam of Vietnam. <bold>a</bold> dorsal view <bold>b</bold> ventral view. L. labels <bold>2</bold> showing the shape of last segment of maxillary palp, in dorsal view <bold>3</bold> <italic><tp:taxon-name>Clytomelegena</tp:taxon-name></italic> sp., a female from Attapeu Prov. of Laos, similar to <italic><tp:taxon-name>Clytomelegena postaurata</tp:taxon-name></italic>. <bold>1a</bold> &amp; <bold>1b</bold> scale 2 mm, others not to scale.</p></caption><graphic xmlns:xlink="http://www.w3.org/1999/xlink" xlink:href="ZooKeys-216-013-g001.jpg" position="float" orientation="portrait" xlink:type="simple"/></fig></tp:treatment-sec></tp:taxon-treatment>
