# Supplementary material for: A study on the apterous genus Clytomelegena Pic, 1928 (Coleoptera, Disteniidae)
Source: Zookeys. 2012 Aug 21;(216):13–21. doi: 10.3897/zookeys.216.3769 (PMC3426892; doi:10.3897/zookeys.216.3769)
Supplement: XML Treatment for Clytomelegena kabakovi [file zookeys.216.3769-treatment4.xml]

<!DOCTYPE tp:taxon-treatment
  PUBLIC "-//TaxonX//DTD Taxonomic Treatment Publishing DTD v0 20100105//EN" "tax-treatment-NSO.dtd">
<tp:taxon-treatment xmlns:tp="http://www.plazi.org/taxpub"><tp:treatment-meta><mixed-citation publication-type="journal"><person-group><name><surname>Lin</surname><given-names>Meiying</given-names></name><name><surname>Murzin</surname><given-names>Sergey V.</given-names></name></person-group><article-title>A study on the apterous genus 
                    <italic>Clytomelegena</italic> Pic, 1928 (Coleoptera, Disteniidae)
                </article-title><source>Zookeys</source><day>21</day><month>8</month><year>2012</year><volume>2012</volume><issue>216</issue><fpage>13</fpage><lpage>21</lpage><pub-id pub-id-type="doi">10.3897/zookeys.216.3769</pub-id></mixed-citation></tp:treatment-meta><tp:nomenclature><tp:taxon-name>
                        <tp:taxon-name-part taxon-name-part-type="genus">Clytomelegena</tp:taxon-name-part>
                        <tp:taxon-name-part taxon-name-part-type="species">kabakovi</tp:taxon-name-part>
                    <object-id xmlns:xlink="http://www.w3.org/1999/xlink" xlink:type="simple">http://species-id.net/wiki/Clytomelegena_kabakovi</object-id>
								</tp:taxon-name><tp:taxon-authority>(Murzin)</tp:taxon-authority><tp:taxon-status xmlns:xlink="http://www.w3.org/1999/xlink" xlink:type="simple">comb. n.</tp:taxon-status><xref ref-type="fig" rid="F2">Figs 4</xref><xref ref-type="fig" rid="F3"/><xref ref-type="fig" rid="F4">–27</xref><tp:nomenclature-citation-list><tp:nomenclature-citation><tp:taxon-name>Noeconia kabakovi</tp:taxon-name><comment> Murzin, 1988: 162, fig. 1. — <xref ref-type="bibr" rid="B3">Jeniš 2001</xref>: 17, Pl. III, fig. 22.</comment></tp:nomenclature-citation></tp:nomenclature-citation-list></tp:nomenclature><tp:treatment-sec sec-type="Redescription of species"><title>Redescription of species.</title><p>Body length 8.8–14.5 mm, width at humeri 1.7–2.2 mm. Black; trochanters and bases of femora yellow; mouth parts, most parts of legs and<!--PageBreak--> antennae brownish. Body with long scattered erect setae and recumbent silvery pubescence, which is sparser on head and abdominal sternites and absent on ventral sides of head and prothorax. Elytra with a transverse band behind middle created by recumbent dark-brown setae and pubescence, of which width is about 1/4 of elytral length.</p><p>Head finely irregularly rugose between eyes, with longitudinal rugose sculpture under eyes and behind antennal bases. The last segment of maxillary palp stout (male, <xref ref-type="fig" rid="F2">Fig. 8</xref>) or slender (female, <xref ref-type="fig" rid="F2">Fig. 9</xref>). Pronotum longer than broad, with very fine and dense punctation. Elytra with 4 longitudinal rows of punctures, which are deep and hollow-shaped anteriorly and missing at middle, with very fine indistinct sculpturing between punctures, independently rounded apically, with a row of 7–10 pointed tubercles behind humeri. Antennae long and thin, 1.5 (female) to 1.8 (male) times longer than body; Scape dilated toward apex, reaching midlength of pronotum. Pedicel very small, spherical, hidden inside apical hollow of scape. The relative length of antennal joints (male and female almost same): 20:1:19:17:18:18:17:16:15:13:14.</p><fig id="F2" position="float" orientation="portrait"><label>Figures 4–14.</label><caption><p><italic><tp:taxon-name>Clytomelegena kabakovi</tp:taxon-name></italic> (Murzin, 1988). <bold>4–7</bold> Habitus. <bold>4</bold> female, from Tonkin of Vietnam <bold>5</bold> male, from Guangxi of China <bold>6</bold> female in dorsal view, from Guangxi of China <bold>7</bold> female in ventral view, from Guangxi of China. <bold>8–9</bold> showing last segment of maxillary palp. <bold>8</bold> male <bold>9</bold> female. <bold>10</bold> showing the fringed long hairs of antennomeres <bold>11</bold> showing mesonotum with a median groove and hind wings reduced (right elytron removed) <bold>12</bold> lateral view of male abdomen, showing membranous tergites (except tergite VII) <bold>13</bold> mesosernum in lateral view, showing median basal part protruding <bold>14</bold> procoxal cavity, open posteriorly. <bold>4–7</bold> Scale 2 mm. <bold>8–14</bold> not to scale.</p></caption><graphic xmlns:xlink="http://www.w3.org/1999/xlink" xlink:href="ZooKeys-216-013-g002.jpg" position="float" orientation="portrait" xlink:type="simple"/></fig><p>Measurement on male: Elytra length: humeral width = ca. 3.1; pronotum length: pronotum maximum width = ca. 1.1; elytra length: prothorax length = ca. 2.5.</p><p><!--PageBreak-->Measurement on the female: Elytra length: humeral width = ca. 3.2; pronotum length: pronotum maximum width = ca. 1.1; elytra length: prothorax length = ca. 2.6.</p></tp:treatment-sec><tp:treatment-sec sec-type="Male terminalia"><title>Male terminalia</title><p><bold>(<xref ref-type="fig" rid="F3">Figs 15–19</xref>):</bold> Tegmen approximately 1.6 mm in length; lateral lobes slender, approximately 0.5 mm long and 0.1 mm wide, apex with short setae; median lobe plus median struts slightly curved, subequal to tegmen in length; the median struts less than 1/3 of the whole median lobe in length; dorsal plate shorter than ventral plate; apex of ventral plate sharply pointed; internal sac moderately long, about twice the median lobe in length, bearing a basal armature (<xref ref-type="fig" rid="F3">Fig. 17</xref>) and two apical rods of endophallus (<xref ref-type="fig" rid="F3">Fig. 18</xref>), ejaculatory duct single (<xref ref-type="fig" rid="F3">Fig. 18</xref>). Apex of tergite VIII truncated with rounded sides (<xref ref-type="fig" rid="F3">Fig. 19</xref>). Female terminalia (<xref ref-type="fig" rid="F3">Figs 20–23</xref>): Paraproct moderate in size, its baculi thick and long, straight and not bifurcate at base; valvifer baculum very thick at base and narrowed towards apex (<xref ref-type="fig" rid="F3">Fig. 20b</xref>); coxite lobes sclerotized at each inner part, with tactile hairs; stylus articulated to the tip of each coxite lobe, sclerotized except for apex and bearing tactile hairs (<xref ref-type="fig" rid="F3">Fig. 22</xref>); dorsal baculi straight and longer than paraproct baculi (<xref ref-type="fig" rid="F3">Fig. 20a</xref>); proctiger baculi long and almost straight (<xref ref-type="fig" rid="F3">Fig. 20a</xref>). Spermathecal capsule (<xref ref-type="fig" rid="F3">Fig. 23</xref>) is complex and coiled, composed of two parts, with two openings to bursa copulatrix (or spermathecal duct); bigger one with basal 1/4 twisted, strongly curved near middle; the other small part also strongly sclerotized, curved and twisted at middle, connected with bigger part with a thin duct; spermathecal gland (<xref ref-type="fig" rid="F3">Fig. 23a</xref>) attached to middle of smaller part of capsule, membranous. Tignum (<xref ref-type="fig" rid="F3">Fig. 21</xref>) slightly longer than half of abdomen. In one measured specimen, tignum was 2.3 mm for an adult with 4.2 mm abdomen length in ventral view.<!--PageBreak--></p><fig id="F3" position="float" orientation="portrait"><label>Figures 15–23.</label><caption><p>Genitalia of <italic><tp:taxon-name>Clytomelegena kabakovi</tp:taxon-name></italic> (Murzin, 1988). <bold>15–19</bold> male. <bold>15</bold> male genitalia <bold>16</bold> showing lateral lobes and apex of ventral plate <bold>17</bold> showing basal armature in intersal sac <bold>18</bold> showing rods of endophallus and ejaculatory duct <bold>19</bold> tergite VIII and sternites VIII &amp; IX in ventral view. <bold>a</bold> ventral view <bold>b</bold> dorsal view <bold>c</bold> lateral view. <bold>20–23</bold> female. <bold>20</bold> female genitalia. <bold>a</bold> dorsal view <bold>b</bold> ventral view <bold>21</bold> tignum, ventral view <bold>22</bold> showing stylus <bold>23</bold> spermathecal capsule in different views. <bold>15, 19, 20, 21</bold> scale 1 mm, others not to scale.</p></caption><graphic xmlns:xlink="http://www.w3.org/1999/xlink" xlink:href="ZooKeys-216-013-g003.jpg" position="float" orientation="portrait" xlink:type="simple"/></fig></tp:treatment-sec><tp:treatment-sec sec-type="Biology and ecology"><title>Biology and ecology:</title><p>Prior to this study, no biological or ecological information was published on this species. The second author S. Murzin collected some specimens of this species in Cuc Phuong National Park (N. Vietnam) on 3–5 May 1991 on leaves of different plants. On 5 June 2011, Huihua Zeng collected one specimen on the ground near a light trap, but it was not certain whether this was an accidental occurrence or whether the specimen was attracted by light. Later (9 July 2011), the same collector observed another specimen on a stump near the light trap, later crawling in the leaf litter on the ground (<xref ref-type="bibr" rid="B4">Figs 24–26</xref>). The light trap was located in Damingshan of Guangxi, a tropical rainforest, at the altitude of 1,200 m. The other collector, Xinlei Huang, also collected one specimen at the same locality, by sweep net, which likewise did not elucidate any information on its biology.</p><p>Eduard Vives collected one female on 14 June 2011 in Tam Dao National Park of North Vietnam. It was crawling in a very antlike manner on the trunk of a large, recently fallen tree (<xref ref-type="bibr" rid="B4">Fig. 27</xref>) that was also attracting many <italic><tp:taxon-name>Agrilus</tp:taxon-name></italic> (<tp:taxon-name>Buprestidae</tp:taxon-name>) and small <tp:taxon-name>Lamiinae</tp:taxon-name> (genus <italic><tp:taxon-name>Sybra</tp:taxon-name></italic>, <italic><tp:taxon-name>Pterolophia</tp:taxon-name></italic>, <italic><tp:taxon-name>Exocentrus</tp:taxon-name></italic>). The day was very sunny and Eduard watched this trunk for 80 minutes more and did not see any additional specimens of <italic><tp:taxon-name>Clytomelegena</tp:taxon-name></italic> (personal communication, Aug. 2011).</p><p>In 2012, 3 additional specimens were collected in North Vietnam from Cao Bang Province and Ninh Binh Province in April and May by an expedition of Steven Lingafelter, Eduard Jendek, and Pham Hong Thai.</p><fig id="F4" position="float" orientation="portrait"><label>Figures 24–27.</label><caption><p>Biotope of <italic><tp:taxon-name>Clytomelegena kabakovi</tp:taxon-name></italic> (Murzin, 1988). <bold>24</bold> tropical rainforest of collecting site in Guangxi, China (by Huihua Zeng) <bold>25–26</bold> crawling on the leaf litter near light trap site (by Huihua Zeng) <bold>27</bold> collecting site in Tam Dao National Park of North Vietnam (by E. Vives).</p></caption><graphic xmlns:xlink="http://www.w3.org/1999/xlink" xlink:href="ZooKeys-216-013-g004.jpg" position="float" orientation="portrait" xlink:type="simple"/></fig></tp:treatment-sec><tp:treatment-sec sec-type="Remarks"><title>Remarks.</title><p>We consider Murzin’s <italic>kabakovi</italic> a different species from Pic’s <italic>postaurata</italic> based on the following reasons:</p><p>1)	Elytron with a row of 7–10 pointed tubercles behind humeri, while tubercles missing in <italic><tp:taxon-name>Clytomelegena postaurata</tp:taxon-name></italic> (based on the unique type specimen);</p><p>2)	Elytral apex broader (bluntly rounded instead of sharply rounded) and elytra shorter (the ratio of elytral length to basal width smaller);</p><p>3)	Antennomere XI slight longer than antennomere X (much shorter in <italic><tp:taxon-name>Clytomelegena postaurata</tp:taxon-name></italic>)</p><p>4)	Hairs on elytra much shorter;</p><p>5)	Pronotum with bigger lateral tubercles and swellings on the sides of the disc not as flattened as that on <italic><tp:taxon-name>Clytomelegena postaurata</tp:taxon-name></italic>;</p><p>6)	Width of the dark-brown transverse band behind middle of elytra is about 1/4 of elytral length, while in <italic><tp:taxon-name>Clytomelegena postaurata</tp:taxon-name></italic> is only 1/6.</p><p>This species is recorded from China for the first time. It is the 28<sup>th</sup> recorded species for the Chinese <tp:taxon-name>Disteniidae</tp:taxon-name> fauna.</p></tp:treatment-sec><tp:treatment-sec sec-type="Distribution"><title>Distribution:</title><p>China (new country record): Guangxi Prov.; Vietnam: Vinh Phuc Prov., Batkhay Prov., Ninh Binh Prov. (Cuc Phuong National Park, new province record), Cao Bang Prov. (new province record).</p></tp:treatment-sec><tp:treatment-sec sec-type="Specimens examined"><title>Specimens examined.</title><p>Type series of <italic><tp:taxon-name>Noeconia kabakovi</tp:taxon-name></italic> Murzin, 1988. Holotype, male, Batkhay Prov.: mountains in 50 km N-E Tkhaynguen, 1963.V.14, coll. O.N. Kabakov; paratype, 1 female, (Bakthai Prov.), distr. Fulyong, village Kuangtchu, 1986.IV.23, coll. A.V. Sharkov; paratype, 1 female, Prov. Vin’fu; Tamdao, alt. 800m, 1962.V.14, coll. O.N.Kabakov. All the types were preserved in the collections of IEER and ZIN.</p><p><bold>Specimens from China, Guangxi:</bold> 1 male, Nanning, Wuming county, Mt. Damingshan, 1963.V.21, coll. Jikun Yang (CAU); 1 female, Nanning, Wuming county, Mt. Damingshan, Tianping station, alt. 900–1,260 m, <named-content xmlns:xlink="http://www.w3.org/1999/xlink" content-type="dwc:verbatimCoordinates" xlink:type="simple">23.51770°N, 108.39295°E</named-content>, 2011.V.23, by sweeping net, coll. Xinlei Huang (IZAS); 1 female, Nanning, Wuming county, Mt. Damingshan, alt. 1200 m, 2011.VI.5, coll. Huihua Zeng (CWD); 1 female, same data but 2011.VII.9 (CWD).</p><p><bold>Specimen from North Vietnam:</bold> 1 female, Vietnam North, Prov. Vinh Phuc, Tam Dao National Park, 1,100 m, 2011.VI.14, coll. Eduard Vives (EVC); 2 females, Cao Bang Prov., Phja-Den Environs, <named-content xmlns:xlink="http://www.w3.org/1999/xlink" content-type="dwc:verbatimCoordinates" xlink:type="simple">22°32.433'N, 105°52.012'E</named-content>, alt. 948 m, 2012.V.2, day collecting, coll. Steven Lingafelter, Eduard Jendek, Pham Hong Thai (USNM); 1 female, Ninh Binh Prov., Cuc Phuong National Park, <named-content xmlns:xlink="http://www.w3.org/1999/xlink" content-type="dwc:verbatimCoordinates" xlink:type="simple">20°21.012'N, 105°35.592'E</named-content>, alt. 439 m, 2012.IV.25, day collecting, coll. Steven Lingafelter, Eduard Jendek, Pham Hong Thai (USNM).</p></tp:treatment-sec><ref-list><ref id="B3"><mixed-citation xmlns:xlink="http://www.w3.org/1999/xlink" xlink:type="simple"><person-group><name name-style="western"><surname>Jeniš</surname><given-names>I</given-names></name></person-group> (<year>2001</year>)<source> Long-Horned Beetles. Distenidae, Oxypeltidae, Vesperidae, Anoplodermatidae &amp; Cerambycidae I. Vesperidae &amp; Cerambycidae of Europe I. Ateliér Regulus Zlín 1: frontispice + 1-333, 1014 figs &amp; 3 photos hors-texte.</source></mixed-citation></ref><ref id="B4"><mixed-citation xmlns:xlink="http://www.w3.org/1999/xlink" xlink:type="simple"><person-group><name name-style="western"><surname>Lin</surname><given-names>MY</given-names></name><name name-style="western"><surname>Liu</surname><given-names>Y</given-names></name><name name-style="western"><surname>Bi</surname><given-names>WX</given-names></name></person-group> (<year>2010</year>)<article-title> Newly recorded species of Disteniidae (Coleoptera) from China, with a catalogue of Chinese Disteniidae.</article-title><source>Entomotaxonomia </source><volume>32</volume> (<issue>2</issue>): <fpage>116</fpage>-<lpage>128</lpage>.</mixed-citation></ref></ref-list></tp:taxon-treatment>
